# Supplementary material for: Glucocorticoid Receptor and Myocyte Enhancer Factor 2 Cooperate to Regulate the Expression of c-JUN in a Neuronal Context
Source: J Mol Neurosci. 2012 May 24;48(1):209–18. doi: 10.1007/s12031-012-9809-2 (PMC3413818; doi:10.1007/s12031-012-9809-2)
Supplement: Supplementary file 1 — Primer sequences used for gene expression measurements or immuno-precipitated DNA fragments bound by GR or MEF2 (XLSX 12 kb) [file 12031_2012_9809_MOESM1_ESM.xlsx]

## Sheet: Blad1
NCBI accession #	Gene name	Species	Gene Symbol	purpose	BP from TSS	Forward primer	Reverse primers
NC_005104.2	Jun oncogene	Rat	c-Jun	GR DNA-binding 1	-275	CGCGAAGGCTCACGGGATGA	CGGGAACACAAGCCGGAGCA
	Jun oncogene	Rat	c-Jun	GR DNA-binding 2	2097	GGTCCATGCAGTTCTTGGTCA	TGGACTGGGTTGCGACCTGA
	Jun oncogene	Rat	c-Jun	GR DNA-binding 3	7871	TCTGATAACCCAATTTTCTGAAGCA	TGCCCATGTCTCAGCAGTGT
	Jun oncogene	Rat	c-Jun	Mef2 DNA-binding	-36	AGTCTCTGCCACACTCAGTGCAA	TGGGAAGGCCTTGGGGTGACA
NC_005106.2	Myoglobin	Rat	Mb	Negative control GR and MEF2 DNA-binding	3504	TAGTGTGCATCCAGCAGAGG	ACACTGTGGCCTTTTTGTCC
NM_021835.3	Jun oncogene	Rat	c-Jun	Expression	NA	GCTGGAAGAAGAGGGTGTTG	CACAGCGCATGCTACTTGAT
NM_010591.2	Jun oncogene	Mouse	c-Jun	Expression	NA	GGTGGGAGGGGTTACAAACT	GGGGAGTTCATCTGCAGTCT
NM_001014035.1	Myocyte enhancer factor 2a	Rat	Mef2a	Expression	NA	TCAAGCCACACAACCTCTTG	GTGTTGTAGGCTGTCGGCAT
NM_001017507.1	Myocyte enhancer factor 2b	Rat	Mef2b	Expression	NA	GAACAGCCACTCTGCACAAC	TTCTTCATCAGCCCGAACTT
XM_574821.3	Myocyte enhancer factor 2c	Rat	Mef2c	Expression	NA	AGCAGCAGCACCTACATAACA	GAAGGCAGGGAGAGATTTGA
NM_030860.2	Myocyte enhancer factor 2d	Rat	Mef2d	Expression	NA	GGAGGCTGTGCATAGGTGTT	TGATCAGGAGCCTCACACTG
NM_001109119.1	Tubulin beta 2A	Rat	Tubb2a	Expression	NA	GAGGAGGGCGAGGATGAGGCTT	GACAGAGGCAAACTGAGCACCAT
NM_009450.2	Tubulin beta 2A	Mouse	Tubb2a	Expression	NA	TCCTTAGCCCTCTGTCCACGCA	ACCTCCCAAAACTTAGCGCCGATCT
